# Supplementary material for: An immortal porcine preadipocyte cell strain for efficient production of cell-cultured fat
Source: Commun Biol. 2023 Nov 25;6:1202. doi: 10.1038/s42003-023-05583-7 (PMC10676435; doi:10.1038/s42003-023-05583-7)
Supplement: Supplementary file 4 — Supplementary Data 1 [file 42003_2023_5583_MOESM4_ESM.xlsx]

## Sheet: Figure 1
Fig.1 a														Fig.1 c			Fig.1 d
	P10			P20			P30			P40				P10	274.842			P10									P20									P30									P40
Day 0	2.5	2.5	2.5	2.5	2.5	2.5	2.5	2.5	2.5	2.5	2.5	2.5			266.611			D0			D4			D8			D0			D4			D8			D0			D4			D8			D0			D4
Day 1	2.5	3.25	4.5	4	4	3.75	2	3	4.5	2.5	3	4.25			276.228		pig FABP4	1.05363	0.959211	0.987163	1180.06	1223.48	1279.15	687	746.768	635.416	0.990283	1.06401	0.945708	1177.33	1318.94	1280.82	850.688	781.838	846.946	0.983978	1.04601	0.970009	1261.14	1132.84	1162.57	710.151	779.454	771.767	0.919885	0.993219	1.0869	1127.26	1085.32
Day 2	8.25	10.25	12.25	12.25	11.5	9.5	10.5	11.25	11.5	10	13.25	11.75			289.173		Pig Plin1	0.182073	1.26247	1.55546	50854.1	49189.8	50940.2	32672	31954.8	30835.6	1.41704	0.770808	0.812153	40107.3	44490	30711.6	29438.4	26960.7	27769.4	1.64631	0.857634	0.496058	33899.3	32832.9	36160.5	21661	22323.8	22516.5	0.598551	1.39847	1.00298	32799.9	35787.9
Day 3	24	28	30	20.75	27	31	30.25	26.75	19.5	20.25	26.25	24.25		P20	287.557
Day 4	45.5	54.75	62.75	40.25	51.5	63.5	44.25	65.25	51.75	61.25	55	63.75			268.553
Day 5	85.25	108.25	122.25	117.25	88.75	133	128.25	86.75	105.75	116.75	108.5	92			276.994
Day 6	140.25	158.75	118.25	118.75	125.5	159.25	112.25	148.5	127.25	156.75	120.5	108.5			277.455
Day 7	135.5	184.5	165.25	152.75	192.75	123.5	126.5	181.5	146.25	142.5	148	183.5		P30	293.498
Day 8	138.5	195.25	168	148.5	171.25	182.5	136.75	156.25	185.5	137.5	177.5	191.25			282.809
															261.284
															292.786
														P40	270.412
															269.162
															278.604
															293.412
[truncated: 8 more columns]

## Sheet: Figure 2
Fig.2 c
10%FBS-2x5	78.4888
	83.0125
	98.6166
	89.2956
2%FBS-4+4	190.217
	247.114
	219.188
	243.036
10%FBS-4+4	240.079
	243.104
	256.927
	246.279

## Sheet: Figure 3
Fig.3 f			Fig.3 g
Day0	0.807272			Day0			Day4			Day8
	0.816004		fabp4	0.9645	1.00245	1.03305	1773.9	1367.29	1476.26	616.936	544.124	654.169
	0.815749		adipoq	1.31088	0.83769	0.851434	29.0376	34.0352	30.8623	29.9808	22.2404	27.5473
	1.35316		plin1	1.92605	0.531039	0.54291	1436.53	1659.28	1374.38	499.839	470.855	508.462
Day4	37.3181
	32.7037
	43.0016
	54.1687
Day8	184.384
	95.8344
	138.263
	113.741

## Sheet: Figure 4
Fig.4 c			Fig.4 d
10%FBS-2x5	21.7308			10%-4+4			2%-4+4			10%-2x5
	17.6329		pig FABP4	1.0196	0.899265	1.08113	0.175254	0.146334	0.167392	0.0465275	0.0454622	0.0404017
	12.039		pig adipoQ	1.12754	0.836435	1.03602	0.36308	0.325947	0.365353	0.365812	0.333767	0.292546
	15.3276		Pig Plin1	1.01376	0.95498	1.03126	0.0989193	0.107661	0.119441	0.349144	0.358699	0.329746
2%FBS-4+4	54.6971
	66.846
	75.1178
	68.5712
10%FBS-4+4	184.384
	95.8344
	138.263
	113.741

## Sheet: Figure 5
Fig.5 b					Fig.5 c								Fig.5 e
Day 1	13	16	10			P10			P40				On plate	184.384
Day 2	22	19	25		Day 1	12	15	12	12	13	18			95.8344
Day 3	55	65	54		Day 2	23	20	24	18	19	23			138.263
Day 4	131	120	110		Day 3	58	68	55	48	70	40			113.741
Day 5	200	167	137		Day 4	121	140	100	100	100	144		On beads	89.8609
Day 6	176	207	180		Day 5	140	150	176	166	156	166			128.584
					Day 6	158	168	184	167	178	155			104.922
														91.9789

## Sheet: Figure 6
Fig.6 C
P10			P40
10.3409	9.17055	9.75741	9.74264	10.252	8.65775	mg/mL
Fig.6 D
	P10			P40
ADIPOQ	0.947818	1.45578	0.596398	0.084846	0.295399	2.06083
FABP4	0.779754	1.03025	1.18999	1.39529	0.855604	1.37438
PLIN1	1.30889	0.821974	0.86914	1.11359	0.490792	0.55917

## Sheet: Figure 7
Fig.7 D
	Pig adipoQ				Pig FABP4				Pig Plin1
Day 0	1.109	1.12068	0.892163	0.878156	0.9679	0.997734	1.02793	1.00644	1.41489	1.21419	0.791258	0.579656
Day 4	2325.69	2160.87	2133.78	2191.07	1512.96	1444.91	1640.44	1590.23	14001.9	13449.4	15510.8	13743.8
Day 8	176.819	177.889	174.607	191.827	398.491	403.186	366.175	381.852	2859.02	3076.7	3243.06	3112.74
Day 12	739.505	715.274	685.982	649.632	792.096	809.789	720.586	683.916	5755.37	5878.9	6545.7	6181.23
Fig.7 E
	mouse Myod1				mouse Myog				mouse Myoh1
Day 0	0.861735	1.20165	1.02461	0.912012	0.991044	0.989265	0.983376	1.03631	0.964039	0.942229	1.03772	1.05601
Day 4	1.21525	1.22641	1.34076	1.22939	5.96118	5.58272	7.32772	5.56136	24.993	24.4288	28.4959	24.9497
Day 8	1.81718	2.68352	2.45304	2.21922	9.32269	10.0905	10.564	9.86202	430.765	442.956	470.275	394.07
Day 12	1.85089	2.05759	1.48225	1.39016	13.1784	14.0935	12.9222	11.666	209.081	184.497	195.119	176.53
Fig.7 GH
	P10			P40
ADIPOQ	0.530336	1.44338	1.02628	2.53671	2.16346	0.245547
FABP4	0.956962	0.814474	1.22856	1.08755	0.87038	1.08109
PLIN1	0.276704	0.527619	2.19568	3.84912	1.60102	1.21572
DESMIN	1.21176	0.854935	0.933303	1.19732	0.962617	1.08262
MYH1	1.22624	0.85973	0.914035	1.26889	0.67964	1.03745
MYH7	1.06409	1.62507	0.310845	2.00598	0.807768	2.13904

## Sheet: SupFig 2
Sfig.2a
time	DMEM			DMEM-F12
0	2.5	2.5	2.5	2.5	2.5	2.5
1	3.75	3.5	3.5	2.75	2.75	3
2	9	8.75	9.5	3.75	5	4.5
3	12.75	15	13.75	11.75	12.5	13.25
4	22.5	22	21.25	18.25	17.5	19.25
5	39.5	35	37	32	30.25	29.5
6	62.75	65.2	68	53	49.75	56
7	78.75	85	76.5	52.75	60	63.5
8	82.25	85.25	82.5	58	66	64.75

## Sheet: SupFig 3
Sfig.3d
Control	2x5
0.1224	0.4506
0.1048	0.5487
0.0952	0.4418

## Sheet: SupFig 5
Sfig.5 b										Sfig.5 c			Sfig.5 d
	P10				P40					P10	P40		P10	P40
ADIPOQ	0.8937	1.01207	1.52509	0.569144	1.54887	1.81142	1.19942	1.38839		284.13	286.16		14.2661	14.6512
FABP4	0.806807	0.834487	1.42567	0.933036	0.83462	0.858423	0.818511	0.834166		284.06	280.56		17.5535	11.5788
PLIN1	0.958614	1.02465	1.19346	0.823273	0.324436	0.452599	0.35274	0.761103		308	299.98		15.0313	15.423
										291.95	283.97

[truncated: 1 more sheets: SupFig 8]
